# Supplementary material for: Functional Redundancy Instead of Species Redundancy Determines Community Stability in a Typical Steppe of Inner Mongolia
Source: PLoS One. 2015 Dec 23;10(12):e0145605. doi: 10.1371/journal.pone.0145605 (PMC4689422; doi:10.1371/journal.pone.0145605)
Supplement: S1 Table — (XLSX) [file pone.0145605.s001.xlsx]

## Sheet: Sheet1
S1 Table. The minimum dataset underlying our findings.
	No. of samples	Total N(mg/100 g)	Total P(mg/100 g)	AN.(mg/100 g)	AP.(mg/kg)	SOC(g/100 g)	SD	FR	SR	S
Tran 1	16	114.59	27.71	9.63	3.83	0.97	0.48	2.23	0.25	2.52
Tran 2	16	111.92	28.35	10	3.68	0.89	0.44	1.3	0.25	3.13
Tran 3	16	114.16	28.44	10.1	2.6	0.91	0.48	1.59	0.29	3.61
Tran 4	16	113.43	29.01	9.98	2.02	0.94	0.6	1.91	0.42	5.22
Tran 5	16	119.26	28.95	10.28	1.73	0.98	0.49	1.94	0.44	5.93
Tran 6	16	152.23	35.57	12.44	2.24	1.21	0.68	1.94	0.38	6.09
Tran 7	16	248.64	54.59	15.82	2.74	1.57	0.73	2.35	0.43	5.94
Soil fertility indicators (AN - available N; AP - available P; SOC - soil organic carbon), species redundancy (SR), functional redundancy (FR), and community stability (S) in seven transects. The transect 1 to 7 were ordered according to their position on the slope from the top to the bottom of the hill.
